# Supplementary material for: Association of the rs1042522 SNP with prostate cancer risk: a study of cancer tissues, primary tumor cultures, and serum samples from a Spanish Caucasian population
Source: Front Oncol. 2024 Aug 13;14:1398411. doi: 10.3389/fonc.2024.1398411 (PMC11347290; doi:10.3389/fonc.2024.1398411)
Supplement: Supplementary file 1 [file Datasheet1.xlsx]

## Sheet: Primary cultures
number	Patient code	Diagnosis date	Age at diagnosis	Initial Prostate-specific antigen (ng/mL)	Biopsy code	Block	Alelle 1_c.357	Alelle 2_c.357	protein	Genotype	Gleason score	Tumor stage at diagnosis	Late metastasis	Androgen Deprivation therapy	Castration resistance prostate cancer	Castration resistance prostate cancer date	Castration resistance prostate cancer treatment	Last prostate-specific antigen	Patient vital status
1	hnPC01	2017-03-29	77	1106	17B-8451	B1	C	C	Proline	Homozygote	9 (5+4)	cT3-4N2M1b	bone	PEACE-1 (ADT + Docetaxel+ Abiraterone + radiation)	No			1.29	Alive
2	hnPC02	2017-04-25	50	71.5	17B-19710	B1	G	G	Arginine	Homozygote	8(4+4)	T3b N1M0	retroperineum	Eligard+Radiation	No			0.09	Alive
3	hnPC03	2017-05-10	87	85	17B-13474	A1	G	G	Arginine	Homozygote	8(4+4)	cTxN1M1b	bone	ADT	No			18.78	Alive
4	hnPC04	2017-10-25	76	222	17B-34762	A1	C	G	Arginine	Heterozygote	8 (4+4)	cTxN1M1b	bone	Eligard	Yes	2019-04-15	Docetaxel + prednisone / abiraterone + prednisone / Ra-223	1001	Alive
5	hnPC05	2017-12-20	64	91.58	17B-39059	B1	C	G	Arginine	Heterozygote	8 (4+4)	cT3aN0M0	no	Bicalutamide + decapeptyl	Yes	2022-01-22	Enzalutamide	0.75	Dead
6	hnPC06	2017-08-02	51	90.47	17B-24043	A1	C	C	Proline	Homozygote	8 (4+4)	TxN1M1	bone	Eligard + bicalutamide + radiation	No			0.36	Dead
7	hnPC07	2018-03-06	73	83.22	18B-4683	B1	C	G	Arginine	Heterozygote	10(5+5)	EIV	cranial bone	Eligard	Yes	2022-12-01	Enzalutamide	0.6	Dead
8	hnPC08	2018-04-13	76	93	18B-11036	A1	G	G	Arginine	Homozygote	8(4+4)	EIV	bone	Doxorubicin + radiation	Yes	2023-01-23	Abiraterone/Prednisone	0.3	Dead
9	hnPC09	2018-04-19	85	53.12	18B-13283	A1	G	G	Arginine	Homozygote	9(4+5)	cT3NxM1b	bone	Bicalutamide + eligard	No			0.4	Alive
10	hnPC10	2018-04-13	87	98.52	18B-11039	A1	G	G	Arginine	Homozygote	10(5+5)	cT4N1M1a-c	lungs	Eligard	No			0.06	Alive
11	hnPC11	2016-09-21	82	13.5	18B-8378	A1	C	G	Arginine	Heterozygote	9(5+4)	cT3b NxM0	bone	Abiraterone + Prednisone	Yes	2017-12-01	Abiraterone/Prednisone	ND	Alive
12	hnPC12	2015-01-01	85	35	18B-8460	A1	G	G	Arginine	Homozygote	10(5+5)	cT3aN0M0	no	Eligard	Yes	2018-02-01	Tamsulosin + dutasteride	20.71	Dead

## Sheet: Radical prostatectomies
Patient	Code	Sample	Block	Alelle 1_c.357	Alelle 2_c.357	protein	Genotype
1	RP11D	Radical prostatectomy	11D	C	G	Proline	Heterozygote
2	RP14D	Radical prostatectomy	14D	G	G	Arginine	Homozygote
3	RP17B	Radical prostatectomy	17B	G	G	Arginine	Homozygote
4	RP18F	Radical prostatectomy	18F	G	G	Arginine	Homozygote
5	RP21D	Radical prostatectomy	21D	G	G	Arginine	Homozygote
6	RP23D	Radical prostatectomy	23D	C	C	Proline	Homozygote
7	RP36E	Radical prostatectomy	36E	C	C	Arginine	Homozygote
8	RP37A	Radical prostatectomy	37A	C	G	Arginine	Heterozygote
9	RP40B	Radical prostatectomy	40B	C	C	Arginine	Homozygote
10	RP63A	Radical prostatectomy	63A	G	G	Arginine	Homozygote
11	RP68C	Radical prostatectomy	68C	C	C	Arginine	Homozygote

## Sheet: Serum samples
Sample number	Patient code	Cancer type detailed	Age at diagnosis	Age at collection	Diagnosis date	Alelle 1_c.357	Alelle 2_c.357	protein	Genotype	Initial Prostate-specific antigen (ng/mL)	Gleason score	Gleason grade	Tumor stage	Perineural invasion	Metastasis at diagnosis	Metastatic site at diagnosis	Radical prostatectomy	Radical prostatectomy date	Lymphadenectomy	Lymph_date	Active surveillance	Androgen deprivation therapy at diagnosis		Radiotherapy at diagnosis	Chemotherapy	Supplemental treatment	Biochemical recurrence	Biochemical recurrence date	Late matastasis	Late metastasis date	Late metastasis site	Metastasis progression (month)	Castration resistance prostate cancer	CRPC_date	Other cancer	diagnosis date other cancer	Patient vital status
1	S001	Prostate Adenocarcinoma	N.D	72	No data	C	G	Arginine	Heterozygote	4.6	7(4+3)	3	cT3bN0Mx	Yes	No		No		No		No	Yes	Eligard/bicalutamide	No			No data		No				No				Alive
2	S002	Prostate Adenocarcinoma	58	58	2021-12-04	G	G	Arginine	Homozygote	7.93	6(3+3)	1	T2N0Mx	No	No		Yes	2021-04-01	No		Yes	No data		No data			No		No				No				Alive
3	S003	Prostate Adenocarcinoma	66	86	2002	G	G	Arginine	Homozygote	0.5	8 (4+4)	4	pT2aN0M0	No	No		Yes	2003-02-17	No		No	Yes	Leuprolide	No			Yes	2021	No				No				Alive
4	S004	Prostate Adenocarcinoma	75	91	2006	C	C	Proline	Homozygote	2.4	7(3+4)	2	N.D	No	No		No		No		No	Yes	Eligard	No			No		No				No				Dead
5	S005	Metastatic prostate adenocarcinoma	77	79	2020-03-11	G	G	Arginine	Homozygote	186	N.D	5	N.D	No	Yes	Bone/Lymph node/adrenal	No		No		No	Yes	Eligard	No			Not applicable		No				Yes	juny 2020			Alive
6	S006	Prostate neoplasm	62	80	2003	C	C	Proline	Homozygote	24	8(4+4)	4	T3bN0Mx	No	No	bone/lung	Yes	2003	No		No	Yes	Leuprolide/decapeptyl	No			Yes	2007	Yes	2020	Lymph node	204	Yes	2016			Alive
7	S007	Prostate Adenocarcinoma	N.D	75	No data	C	G	Arginine	Heterozygote	32	9(4+5)	5	cT3bN1M0	No	No	bone	No		No		No	Yes	Eligard/bicalutamide	Yes			No		No				No				Alive
8	S008	Prostate Adenocarcinoma	63	67	2018-06-01	C	G	Arginine	Heterozygote	16	8(4+4)	4	pT2N0(0/12)	No	No		Yes	2018-04-01	No		Yes	No data		No data			Yes	2018-12-12	No				No				Alive
9	S010	Prostate Adenocarcinoma	79	82	2019-07-01	C	G	Arginine	Heterozygote	2.41	6(3+3)	1	pT1aNxMx	No	No	bone/lymph node	No		No		Yes	No data		No data			No		No				No				Alive
10	S011	Prostate neoplasm	86	88	2020-02-14	G	G	Arginine	Homozygote	5.48	9(5+4)	5	cT3b-T4N1Mx	No	No	bone	No		No		No	Yes	Eligard/bicalutamide	No			Not applicable		Yes	2020	rectum	4	No				Dead
11	S012	Prostate neoplasm	54	65	2010	G	G	Arginine	Homozygote	9	7(4+3)	3	pT2cN0Mx	No	No		Yes	2011-04-01	No		No	No		Yes			No data		No				No				Alive
12	S013	Prostate Adenocarcinoma	77	85	2014-01-21	G	G	Arginine	Homozygote	12.47	6(3+3)	1	pT2NxMx	No	No		No		No		Yes	No		No data			Not applicable		Yes	2018-06-01	bone	53	No				Alive
13	S014	Multiple metastatic prostate malignancy	72	74	2020-02-19	G	G	Arginine	Homozygote	6056	8(4+4)	4	cT3bN0M1b-c	No	Yes	bone/lung	No		No		No	Yes	Eligard/bicalutamide	Yes			Not applicable		No				No				Alive
14	S015	Prostatic acinar adenocarcinoma	74	77	2019-07-24	G	G	Arginine	Homozygote	1.44	8(4+4)	4	pT3b N1(2/13) R1	No	No		Yes	2019-09-17	Yes	2019-09-17	No	Yes	Eligard	No			No		No				No				Alive
15	S016	Prostate Adenocarcinoma	59	71	2009-09-01	C	G	Arginine	Heterozygote	6.5	8(3+5)	4	T4N1M0	No	No		No		Yes	2009-10-01	No	Yes	Eligard	Yes			Yes	2017	Yes	2017	bone/liver	96	Yes	2020			Alive
16	S017	Prostate Adenocarcinoma	53	62	2013-06-01	C	G	Arginine	Heterozygote	19.1	7(4+3)	3	T3bN0M0	Yes	No		Yes	2013-07-01	Yes	july-13	No	No		Yes			Yes	2016	Yes	2016	bone	36	Yes	2018			Alive
17	S018	Prostatic acinar adenocarcinoma	86	88	2019-10-28	C	G	Arginine	Heterozygote	197	9(4+5)	5	T3N0M0	No	No		No		No		No	Yes	Eligard/bicalutamide	No			Not applicable		No				No				Alive
18	S019	Prostate Adenocarcinoma	60	74	2007	G	G	Arginine	Homozygote	7	7(3+4)	2	pT3aN0M0	No	No	bone	Yes	2007	No		No	Yes		Yes			Yes	2018	Yes	2018	bone	132	Yes	2018			Alive
19	S021	Prostate Adenocarcinoma	75	77	2019-09-01	C	G	Arginine	Heterozygote	7.8	8(4+4)	4	T3aN0Mx	No	No	bone	No		No		No	Yes	Eligard/bicalutamide	Yes			Not applicable		No				No				Alive
20	S022	Prostate Adenocarcinoma	68	75	2014	C	G	Arginine	Heterozygote	33.4	8(4+4)	4	T3N0M1	No	No		No		No		No	Yes	Decapeptyl	Yes			Not applicable		Yes	2016-12-01	bone	30	Yes	2017			Dead
21	S023	Prostate Adenocarcinoma	N.D	75	No data	C	G	Arginine	Heterozygote	3.4	7(3+4)	2	T2bN0M0	No	No		No		No		No	Yes	Eligard	No			Not applicable		No				No				Alive
22	S024	Prostate Adenocarcinoma	65	72	2015-06-01	G	G	Arginine	Homozygote	No data	8(5+3)	4	pT2cN0Mx	No	No		Yes	2015-06-05	No		Yes	No		Yes			No		No				No				Alive
23	S025	Metastatic prostate adenocarcinoma	65	71	2016-08-01	C	G	Arginine	Heterozygote	No data	9(5+4)	5	T3N1M1	No	Yes	bone	No		No		No	Yes	Eligard/bicalutamide	No			Not applicable		Yes	2020	Lung	48	Yes	2020			Alive
24	S026	Infiltrating prostate adenocarcinoma	62	71	2012-12-01	G	G	Arginine	Homozygote	No data	7(3+4)	3	N.D	No	No		Yes	2013-01-01	No		Yes	No data		No data			No		No				No		Urethral squamous cell carcinoma	2020	Alive
25	S028	Prostatic acinar adenocarcinoma	55	58	2018-10-01	G	G	Arginine	Homozygote	34	8(4+4)	4	T3aN0M0	No	No		No		No		No	Yes	Decapeptyl/bicalutamide	Yes			Not applicable		No				No				Alive
26	S029	Prostate Adenocarcinoma	74	82	2014-08-01	C	G	Arginine	Heterozygote	5.5	7(3+4)	2	T2bN0M0	Yes	No		No		No			Yes	Eligard	Yes			Not applicable		Yes	jan-2021	bone	84	No				Alive
27	S030	Prostate Adenocarcinoma	84	87	2019-02-19	G	G	Arginine	Homozygote	38	9(4+5)	5	cT3N0M0	No	No		No		No			Yes	Eligard/bicalutamide	Yes			Not applicable		No				No				Alive
28	S031	Prostate Adenocarcinoma	83	87	2018-07-01	C	G	Arginine	Heterozygote	5.39	10(5+5)	5	cT2N0Mx	No	No		No		No			Yes	Eligard/bicalutamide	No			Not applicable		No				No		Colon cancer	N.D	Alive
29	S032	Prostate Adenocarcinoma	66	80	2007	C	G	Arginine	Heterozygote	9000	7(3+4)	2	pT2cN0M0	No	No		Yes	2007-12-01	No		Yes	No		No data			No		No				No				Alive
30	S033	Prostate Adenocarcinoma	71	75	2017	C	G	Arginine	Heterozygote	2.96	7(3+4)	2	pT2NxMx	Yes	No		Yes	2017-07-01	No		Yes	No		No data			No		No				No				Alive
31	S034	Prostate Adenocarcinoma	76	83	2015-01-27	G	G	Arginine	Homozygote	5.46	7(3+4)	2	T2bN0M0	No	No		No		No		Yes	Yes	Eligard/bicalutamide	Yes			Not applicable		No				No				Alive
32	S035	Prostate Adenocarcinoma	66	84	2003	C	G	Arginine	Heterozygote	No data	N.D	1	N.D	No	No		No		No			Yes	N.D	Yes			Not applicable		No				No				Alive
33	S036	Prostate Adenocarcinoma	62	87	1994	C	G	Arginine	Heterozygote	No data	8(5+3)	4	pT2N0M0	No	No		Yes	1994-05-01	No			Yes	Leuprolide/Eligard	Yes			Yes	2017	Yes	2016	bone	264	Yes	2017			Alive
34	S037	Prostate Adenocarcinoma	N.D	57	No data	G	G	Arginine	Homozygote	1.6	7(3+4)	2	pT2N0Mx	No	No		Yes	2020-02-13	No			No		No data			No		No				No				Alive
35	S038	Prostate Adenocarcinoma	73	75	2020-06-01	C	G	Arginine	Heterozygote	>1000	9(4+5)	5	T4N0M0	No	No		No		No			Yes	Eligard/bicalutamide	No			Not applicable		No				No				Alive
36	S039	Metastatic prostate adenocarcinoma	78	81	2019-08-27	G	G	Arginine	Homozygote	1485	8(4+4)	4	cT4N1M1	No	Yes	bone multiple	No		No			Yes	Eligard/Enzalutamide	No			Not applicable		No				No				Alive
37	S040	Prostate Adenocarcinoma	76	80	2018-02-02	G	G	Arginine	Homozygote	3	7(4+3)	3	cT3aN0M0	No	No		No		No			Yes	Eligard/bicalutamide	Yes			Not applicable		No				No				Alive
38	S041	Prostate Adenocarcinoma	55	78	1996	G	G	Arginine	Homozygote	16	10(5+5)	5	pT4N0M0	No	No		Yes	1996	No		Yes	Yes	Leuprolide	Yes			No data		No				No				Alive
39	S042	Prostate Adenocarcinoma	66	68	2019-12-01	C	C	Proline	Homozygote	7.82	7(3+4)	2	pT2N0Mx	No	No		Yes	2019-12-01	No		Yes	No		No			No data		No				No				Alive
40	S043	Prostate Adenocarcinoma	53	59	2015	G	G	Arginine	Homozygote	No data	8(4+4)	4	pT2cN0Mx	No	No		Yes	2015	No			Yes	Eligard/bicalutamide	Yes			No		No data				No				Alive
41	S044	Prostate Adenocarcinoma	82	87	2017-04-04	G	G	Arginine	Homozygote	12	8(4+4)	4	cT2N0M0	No	No		No		No			Yes	Eligard/bicalutamide	Yes			Not applicable		No				No				Alive
42	S045	Prostate Adenocarcinoma	70	84	2007	C	C	Proline	Homozygote	32	6(3+3)	1	cT1cN0M0	No	No		No		No			Yes	Bicalutamide/Abiraterone	Yes			Not applicable		No				No				Dead
43	S046	Sarcomatoid prostate carcinoma	60	67	2014-11-01	C	G	Arginine	Heterozygote	No data	8(4+4)	4	cT4N0M0	No	No		No		No			Yes		Yes	Cabazitaxel		Not applicable		Yes	2015	bone	12	No data		Bladder cancer	2015	Alive
44	S047	Prostate Adenocarcinoma	61	67	2015-10-01	G	G	Arginine	Homozygote	5.9	6(3+3)	1	cT1cN0M0	No	No		No		No		Yes	No		No			Yes	2021	No				No				Alive
45	S048	Prostate Adenocarcinoma	71	77	2015-12-01	G	G	Arginine	Homozygote	8.54	7(4+3)	3	cT3aN0M0	No	No		No		No			Yes	Eligard/bicalutamide	Yes			Not applicable		No				No				Alive
46	S049	Prostate Adenocarcinoma	88	92	2017	G	G	Arginine	Homozygote	50	9(5+4)	5	cT2bN0M0	No	No		No		No			Yes	Eligard/bicalutamide	No			Not applicable		No data				No data				Alive
47	S050	Prostate Adenocarcinoma	57	74	2004-11-01	G	G	Arginine	Homozygote	33.5	9(4+5)	5	T3aN1M0	No	No		No		No			Yes	Leuprolide	Yes			Yes	2009	No data				Yes	N.D			Alive
48	S051	Prostate Adenocarcinoma	61	78	2004	G	G	Arginine	Homozygote	No data	7(3+4)	2	pT3aN0M0	Yes	No		Yes	2004	No			No		No			Yes	2011	No				No				Alive
49	S052	Prostate Adenocarcinoma	81	84	2018-12-01	C	G	Arginine	Heterozygote	5	7(3+4)	2	cT3aN0Mx	No	No		No		No			Yes	Eligard/bicalutamide	Yes			Not applicable		No				No				Alive
50	S053	Prostate Adenocarcinoma	66	70	2017-09-01	G	G	Arginine	Homozygote	8.6	8(4+4)	4	pT2cN0M0	No	No		Yes	2018-01-01	No			No		No			Yes	2019	No				No				Alive
51	S054	Prostate Adenocarcinoma	73	78	2016-11-25	C	C	Proline	Homozygote	21	10(5+5)	5	cT2cN0M0	No	No		No		No			Yes	Eligard/bicalutamide	Yes			Not applicable		No data				No data				Dead
52	S055	Metastatic prostate adenocarcinoma	65	81	2006-08-01	G	G	Arginine	Homozygote	125	8(4+4)	4	cT3N0M1	No	Yes	bone	No		No			Yes	Leuprolide/Bicalutamide	No			Not applicable	N.D	No				No				Alive
53	S056	Prostate Adenocarcinoma	69	74	2016	C	G	Arginine	Heterozygote	7.44	7(4+3)	3	pT3bN0M0	No	No		No		No			Yes	Eligard/bicalutamide	Yes			Not applicable		No				No				Alive
54	S057	Prostate Adenocarcinoma	61	70	2013-02-01	C	G	Arginine	Heterozygote	6	9(4+5)	5	pT3aN0Mx	Yes	No		Yes	2013-02-15	No			No data		No data			No data		No data				No data				Alive
55	S058	Metastatic prostate adenocarcinoma	80	82	2019-10-01	C	G	Arginine	Heterozygote	74.8	8(4+4)	4	cT3N1M1	No	Yes	bone/lymph node	No		No			Yes	Eligard/bicalutamide/Abiraterone	No		Prednisone	Not applicable		No				Yes	2021			Dead
56	S059	Metastatic prostate adenocarcinoma	70	76	2016-07-07	C	C	Proline	Homozygote	5.03	8(4+4)	4	T3aNxM1	No	Yes	bone	No		No			Yes	Eligard/bicalutamide	No			Not applicable		No				Yes	2018			Dead
57	S060	Prostate Adenocarcinoma	51	61	2012-04-01	G	G	Arginine	Homozygote	10.8	7(4+3)	3	cT3aN0M0	No	No		Yes	2020-11-01	Yes	2020-11-19		Yes	Eligard/bicalutamide	Yes			Yes	2019	Yes	2020	N.D	96	No data				Alive
58	S061	Prostate Adenocarcinoma	N.D	74	No data	G	G	Arginine	Homozygote	14.6	7(3+4)	2	pT3aNxMx	Yes	No		Yes	2019-01-01	No		Yes	No data		No data			No		No				No				Alive
59	S062	Prostate Adenocarcinoma	65	73	2014-04-01	G	G	Arginine	Homozygote	5.8	6(3+3)	1	pT1cN0Mx	No	No		No		No		Yes	No		Yes			No		No				No				Alive
60	S063	Prostate Adenocarcinoma	48	51	2019-05-01	G	G	Arginine	Homozygote	7	8(4+4)	4	pT3a R1	Yes	No		Yes	2019-05-01	No		Yes	No data		No data			No		No				No				Alive
61	S064	Prostate Adenocarcinoma	59	73	2008-01-01	G	G	Arginine	Homozygote	No data	9(4+5)	5	pT2b R0	No	No		Yes	2008-01-01	No		Yes	No		No			Yes	2013	No data				No data				Alive
62	S065	Metastatic prostate adenocarcinoma	70	76	2015	G	G	Arginine	Homozygote	9.2	8(4+4)	4	cT3bN2M1a	No	Yes	No data	No		No			Yes	Eligard/bicalutamide	No			Not applicable		No				Yes	2019-09-01			Alive
63	S066	Prostate Adenocarcinoma	69	72	2018-12-31	C	C	Proline	Homozygote	16.27	8(4+4)	4	cT2N0M0	No	No		No		No			Yes	Eligard/bicalutamide	Yes			Not applicable		No				No				Alive
64	S067	Prostate Adenocarcinoma	63	68	2017-04-01	C	G	Arginine	Heterozygote	5.1	6(3+3)	1	pT2NxMx	No	No		Yes	2017-07-01	No		Yes	No		No			No		No				No				Alive
65	S068	Metastatic prostate adenocarcinoma	55	57	2020-03-01	G	G	Arginine	Homozygote	397	9(5+4)	5	cT3N1M1	No	Yes	No data	No		No			No		Yes	Docetaxel		No data		No				No				Alive
66	S069	Prostate Adenocarcinoma	75	80	2017	G	G	Arginine	Homozygote	4.75	8(4+4)	4	cT2N0M0	No	No		No		No			Yes	Eligard/bicalutamide	Yes			Not applicable		No				No				Alive
67	S070	Prostate Adenocarcinoma	70	74	2018	G	G	Arginine	Homozygote	4.3	9(4+5)	5	cT3aN0M0	No	No		No		No			Yes	Eligard/bicalutamide	No			Not applicable		No				No				Alive
68	S071	Metastatic prostate adenocarcinoma	57	59	2020-02-01	G	G	Arginine	Homozygote	922	9(5+4)	5	pT3N1M1c	No	Yes	bone	No		No			Yes	Enzalutamide	No	Docetaxel	Nivolumab	Not applicable		No				Yes	2021			Dead
69	S072	Prostate Adenocarcinoma	79	84	2016	C	G	Arginine	Heterozygote	No data	7(3+4)	2	T1cN0Mx	No	No		No		No		Yes	No		Yes			Not applicable		No				No		Bladder cancer	2019	Alive
70	S073	Prostate Adenocarcinoma	58	61	2018-12-01	G	G	Arginine	Homozygote	11.94	7(4+3)	3	pT3bN1M0	Yes	No		Yes	2019-03-01	No			Yes	Eligard/bicalutamide	Yes			No		No				No				Alive
71	S074	Prostate Adenocarcinoma	68	73	2017	G	G	Arginine	Homozygote	29	9(4+5)	5	cT3bN0M0	Yes	No		No		No			Yes		Yes			Not applicable		No data				No data				Alive
72	S075	Metastatic prostate adenocarcinoma	70	78	2014-07-01	G	G	Arginine	Homozygote	77	9(5+4)	5	cT3N1M1	No	Yes	bone multiple	No		No			Yes	Eligard/bicalutamide	No			Not applicable		No				No data				Alive
73	S076	Prostate Adenocarcinoma	53	70	2004	C	G	Arginine	Heterozygote	350	9(4+5)	5	cT4N1M0	No	No		No		No			Yes	Leuprolide/bicalutamide	No		Dexamethasone	Not applicable		No				Yes	2017			Alive
74	S077	Metastatic prostate adenocarcinoma	N.D	82	No data	G	G	Arginine	Homozygote	4.56	8(4+4)	4	cT4N0M1	No	Yes	bone multiple	No		No			Yes	Abiraterone	No		Prednisone	Not applicable		No				Yes	2020			Alive
75	S078	Basal cell prostate carcinoma	N.D	85	No data	G	G	Arginine	Homozygote	10	7(3+4)	2	T1cN0Mx	No	No		No		No			Yes	Decapeptyl/Bicalutamide	No		Prednisone	Not applicable		No				No				Alive
76	S079	Prostate Adenocarcinoma	75	86	2011	G	G	Arginine	Homozygote	9.7	8(4+4)	4	T3a N0M0	No	No		No		No			Yes	Eligard/bicalutamide	No			Not applicable		No data				No data				Alive
77	S080	Prostate Adenocarcinoma	67	71	2018	G	G	Arginine	Homozygote	19.69	8(4+4)	4	cT2cN0M0	No	No		No		No			Yes	Eligard/Abiraterone	No		Prednisone	Not applicable		No				No				Alive
78	S081	Prostate Adenocarcinoma	58	80	2000	C	G	Arginine	Heterozygote	6.5	8(4+4)	4	pT3aN0	No	No		Yes	2000	No			Yes	N.D	No			No data		No data				No data				Alive
79	S082	Prostate Adenocarcinoma	68	71	2019-06-01	C	C	Proline	Homozygote	11.62	7(3+4)	2	pT2NxMx	Yes	No		Yes	2019-06-01	No		Yes	No		No data			No		No				No		Colon cancer	2020	Alive
80	S083	Prostate Adenocarcinoma	65	88	1999	C	G	Arginine	Heterozygote	No data	6(3+3)	1	pT1cN0M0	No	No		No		No			Yes	Leuprolide/Bicalutamide	Yes			Yes	2017	No				Yes	2018			Alive
81	S084	Prostate Adenocarcinoma	49	54	2016-12-01	G	G	Arginine	Homozygote	8.29	7(4+3)	3	cT3aN0M0	No	No		Yes	2017-01-01	No		Yes	Yes	Eligard/bicalutamide	Yes			No		No				No				Alive
82	S085	Metastatic prostate adenocarcinoma	N.D	86	No data	G	G	Arginine	Homozygote	No data	9(5+4)	5	N.D	No	Yes	No data	No		No			Yes	Eligard/Abiraterone	No		Prednisone	Not applicable		No				Yes				Alive
83	S086	Prostate Adenocarcinoma	N.D	72	No data	C	G	Arginine	Heterozygote	7.8	7(4+3)	3	T3bN0M0	No	No		No		No		Yes	Yes	Eligard/bicalutamide	No			Not applicable		No				No				Alive
84	S087	Metastatic prostate adenocarcinoma	N.D	70	No data	C	G	Arginine	Heterozygote	No data	9(4+5)	5	N.D	No	Yes	No data	No		No			Yes	Eligard/bicalutamide	No			Not applicable		No				Yes				Alive
85	S088	Prostate Adenocarcinoma	73	80	2015	G	G	Arginine	Homozygote	55	8(4+4)	4	pT2cN0M0	No	No		No		No		Yes	No		No			Not applicable		No				No				Alive
86	S090	Prostate Adenocarcinoma	N.D	86	No data	G	G	Arginine	Homozygote	13.15	10(5+5)	5	cT3aNxMx	Yes	No		No		No			Yes	Leuprolide/Bicalutamide	No			Not applicable		No data				No data				Alive
87	S092	Prostate Adenocarcinoma	85	86	2020-10-01	G	G	Arginine	Homozygote	30	9(4+5)	5	N.D	No	No		No		No			Yes	Eligard/bicalutamide	No			Not applicable		No data				No				Alive
88	S095	Prostatic acinar adenocarcinoma	N.D	80	No data	C	G	Arginine	Heterozygote	41	8(4+4)	4	N.D	No	No		No		No		Yes	No		No			Not applicable		No data				No data				Alive
89	S096	Prostate Adenocarcinoma	N.D	86	No data	G	G	Arginine	Homozygote	15	8(4+4)	4	cT3aN0M0	No	No		No		No			Yes	Eligard/bicalutamide	Yes			Not applicable		No data				No data				Alive
90	S097	Metastatic prostate adenocarcinoma	62	70	2014-07-01	G	G	Arginine	Homozygote	279.79	8(4+4)	4	cT3bN1M1	Yes	Yes	bone	No		No			Yes	Eligard/Enzalutamide	Yes	Docetaxel		Not applicable		No				Yes	2019			Alive
91	S098	Prostate Adenocarcinoma	68	74	2016-02-01	G	G	Arginine	Homozygote	6.67	7(4+3)	3	pT2cN0Mx	No	No		Yes	2016-02-01	No		Yes	No		No			No		No				No				Alive
92	S099	Metastatic prostate adenocarcinoma	N.D	85	No data	C	G	Arginine	Heterozygote	100.5	8(4+4)	4	cT4N0M1	No	Yes	bone	No		No			Yes	Eligard/bicalutamide	No			Not applicable		No				No				Alive
93	S100	Prostate Adenocarcinoma	61	68	2015	G	G	Arginine	Homozygote	12.15	7(3+4)	2	pT3aNxMx	Yes	No		Yes	2015-10-01	No			No		Yes			No		No				No				Alive
94	S101	Prostate Adenocarcinoma	N.D	65	No data	C	G	Arginine	Heterozygote	114	9(4+5)	5	cT4N0M0	No	No		No		No			Yes	Eligard/bicalutamide	No			Not applicable		No data				Yes				Alive
